# Supplementary material for: Oral Manifestations in Adolescents with Genetic Syndromes: A Retrospective Cross-Sectional Study
Source: J Clin Med. 2025 Oct 13;14(20):7217. doi: 10.3390/jcm14207217 (PMC12565033; doi:10.3390/jcm14207217)
Supplement: Supplementary file 1 [file jcm-14-07217-s001.zip]

Archive with 1 entries (1 files):
- jcm-3895323-supplementary.pdf
